# Supplementary material for: An autoinflammatory RIG-I variant causing Singleton-Merten syndrome associates with small non-coding Y-RNAs
Source: Discov Immunol. 2026 Jul 1;5(1):kyag013. doi: 10.1093/discim/kyag013 (PMC13371114; doi:10.1093/discim/kyag013)
Supplement: kyag013_Supplementary_Data [file kyag013_supplementary_data.zip]

Archive with 5 entries (5 files):
- Supplementary_Legends.docx
- Supplemental Figure 1.gif
- Thompson et al. RIG-I C268F in SMS - Supplementary Materials & Methods.docx
- Thompson et al. RIG-I C268F in SMS - Supplementary Tables.docx
- Supplemental Figure 2.gif
